# Supplementary material for: Knowledge, Attitude and Practice of the Community General Practice Teams on Dysphagia Complicated with Aspiration Pneumonia after Stroke
Source: Healthcare (Basel). 2023 Nov 30;11(23):3073. doi: 10.3390/healthcare11233073 (PMC10706243; doi:10.3390/healthcare11233073)
Supplement: Supplementary file 1 [file healthcare-11-03073-s001.zip]

Archive with 1 entries (1 files):
- healthcare-2602684-supplementary.pdf
